# Supplementary material for: Research on Portal Venous Hemodynamics and Influencing Factors of Portal Vein System Thrombosis for Wilson’s Disease after Splenectomy
Source: Front Surg. 2022 May 30;9:834466. doi: 10.3389/fsurg.2022.834466 (PMC9189385; doi:10.3389/fsurg.2022.834466)
Supplement: Supplementary file 2 [file Data_Sheet_2_v1.xls]

## Sheet: Sheet1
							velocity（cm/s）				flow（ml/min）				inner diameter（mm）																						PLT(×109/L)							D-Dimer(mg/L)
ID	gender(male/female )	age(year)	admission number (AD)	complication	diagnose	Site of thrombosis	Preoperative 1 day	Postoperative 3 day	postoperative 7 day	postoperative 14 day	Preoperative 1 day	Postoperative 3 day	postoperative 7 day	postoperative 14 day	Preoperative 1 day	Postoperative 3 day	postoperative 7 day	postoperative 14 day	Splenic vein diameter(mm)	preoperative Child-Pugh	Anatomical Splenectomy[Yes/No]	Method of operation	BMI(kg/m2)	Hypertension[Yes/No]	Diabetes[Yes/No]	Classification of splenomegaly	Ascites[Yes/No]	ALB(g/L)	AST(U/L)	ALT(U/L)	WBC(×109/L)	HB(g/L)	FIB(g/L)	TBIL（μmmol/L）	APTT(s)	PT(s)	INR	Preoperative 1 day	postoperative 1 day	postoperative 3 day	postoperative 7 day	postoperative 14 day	postoperative 21 day	Preoperative 1 day	postoperative 1 day	postoperative 3 day	postoperative 7 day	postoperative 14 day	postoperative 21 day
1	male	33	261164	Splenomegaly with hypersplenism	HLD	PVT	26.3	22.1	22.6	23.1	965	932	924	896	11	11	13	13	12	A	yes	Splenectomy	23	No	No	Ⅲ	yes(A large amount)	45	26	25	1.23	96	1.63	24.27	58.8	17.4	1.59	59	145	220	559	575	456	0.67	5.35	10.45	14.32	17.32	10.87
2	female	28	261324	Splenomegaly with hypersplenism	HLD	SVT	27.6	21.4	21.4	21.4	896	894	892	881	14	11	12	13	9	B	No	Splenectomy	23.7	No	No	Ⅲ	yes（A large amount）	35	35	15	2.56	106	1.72	34.82	49.5	14.3	1.31	56	145	210	449	572	442	0.78	5.41	11.02	14.35	16.22	13.22
3	female	26	258686	Splenomegaly with hypersplenism	HLD	SVT	24.5	22.2	21.8	21.4	946	924	910	877	14	14	12	12	11	B	yes	Splenectomy	19.7	No	No	Ⅲ	yes	40	41	40	3.03	111	1.47	28.98	42.3	14.5	1.33	60	141	234	463	567	452	0.55	5.21	8.56	13.24	18.21	14.32
4	male	31	253833	Splenomegaly with hypersplenism	HLD	PVT+SVT	23.4	20.4	21.9	23.4	886	874	870	875	16	15	13	12	8	B	yes	Splenectomy	18.4	No	No	Ⅲ	yes	29	46	29	1.21	117	1.89	22.42	59.2	17.2	1.57	48	135	223	509	575	457	0.54	6.14	6.12	12.45	19.11	12.48
5	female	18	254009	Splenomegaly with hypersplenism	HLD	SVT	24.5	21.1	20.1	19.1	876	850	862	890	15	13	12	13	11	A	No	Splenectomy	23.5	No	No	Ⅲ	yes	49	30	19	2.53	104	1.54	21.35	37.5	13.7	1.25	59	120	241	489	568	457	0.74	5.54	10.78	13.56	15.32	9.54
6	male	45	253619	Splenomegaly with hypersplenism	HLD	SVT	25.1	22.4	23.1	23.8	866	841	891	899	17	14	14	14	9	A	No	Splenectomy	18.5	No	Yes	Ⅱ	No	42	47	45	3.15	95	1.99	27.57	35.2	14.4	1.32	59	132	211	478	581	543	0.57	5.95	7.41	15.32	16.05	15.23
7	female	54	253083	Splenomegaly with hypersplenism	HLD	SVT	23.3	22.6	21.2	19.8	846	811	892	889	15	14	13	12	13	A	yes	Splenectomy	20	Yes	Yes	Ⅱ	No	33	32	33	3.41	95	1.32	32.55	38.2	12.1	1.11	55	147	235	502	563	342	0.56	5.24	6.32	12.89	17.22	9.23
8	female	37	250468	Splenomegaly with hypersplenism	HLD	SVT	23.5	21.4	22.3	23.2	864	894	872	879	16	13	13	13	12	A	yes	Splenectomy	23.6	No	No	Ⅲ	yes	41	43	41	2.02	100	1.23	29.33	34.2	13.5	1.24	74	147	224	438	527	442	0.82	5.94	11.05	12.97	18.36	11.23
9	female	24	264992	Splenomegaly with hypersplenism	HLD	SVT	22.3	20.3	20.6	20.9	952	932	901	897	17	16	15	15	13	A	No	Splenectomy	19.6	No	No	Ⅱ	yes	39	20	23	3.73	113	1.33	31.79	34.2	13.3	1.22	58	143	245	480	564	443	0.82	5.94	9.37	16.45	16.47	13.54
10	male	46	265384	Splenomegaly with hypersplenism	HLD	SVT	22.5	21.9	21.3	20.7	883	856	912	893	18	17	17	16	12	B	yes	Splenectomy	18.6	Yes	Yes	Ⅲ	No	30	32	30	1.58	125	1.66	25.86	48	14.6	1.34	58	151	201	472	537	543	0.45	5.34	9.58	16.35	15.87	14.23
11	female	25	266033	Splenomegaly with hypersplenism	HLD	SVT	21.9	20.2	20.9	21.6	854	832	869	880	19	16	15	15	14	B	No	Splenectomy	23.1	No	No	Ⅱ	No	39	77	39	3.11	97	1.29	26.29	47.7	17.5	1.59	56	126	211	527	580	458	0.45	6.12	10.44	16.54	19.9	10.87
12	female	22	252184	Splenomegaly with hypersplenism	HLD、esophageal varices	PVT	22.5	20.5	19.8	19.1	945	900	875	872	16	14	13	13	9	A	No	SPD	23.4	No	No	Ⅲ	yes	34	21	34	1.83	94	1.97	28.56	30.1	12.3	1.13	56	160	237	489	610	451	0.64	6.27	9.54	14.75	16.23	15.21
13	male	33	256087	Splenomegaly with hypersplenism	HLD	PVT+SVT	23.6	21.1	20.7	20.3	851	820	890	889	16	16	15	14	12	B	No	Splenectomy	23.4	No	No	Ⅱ	yes	32	55	32	2.53	109	1.64	27.78	50.5	16.1	1.47	50	128	241	540	561	445	0.65	5.48	11.56	15.33	17.54	12.46
14	female	19	265873	Splenomegaly with hypersplenism	HLD	SVT	24.5	22.3	21.4	20.5	864	852	886	877	14	13	12	12	14	B	yes	Splenectomy	19.8	No	No	Ⅱ	No	33	30	33	1.34	103	1.26	22.64	70.8	16.3	1.49	65	139	224	464	546	358	0.81	5.96	6.58	13.85	19.32	9.58
15	male	26	248945	Splenomegaly with hypersplenism	HLD	SVT	23.9	20.5	19.5	18.5	876	852	890	880	17	14	12	12	11	A	No	Splenectomy	23.1	No	No	Ⅲ	yes	40	36	53	2.35	120	1.86	23.4	36.7	14.6	1.34	53	129	245	493	512	456	0.44	5.28	7.56	16.87	15.89	12.34
16	male	23	250740	Splenomegaly with hypersplenism	HLD	PVT+SVT	23.5	21.4	21.7	22	954	924	916	895	15	17	16	16	9	A	No	Splenectomy	20.4	No	No	Ⅲ	yes	26	31	26	1.29	107	1.68	18.77	39.2	15.7	1.43	57	124	211	502	581	449	0.77	5.57	9.42	13.54	13.56	9.87
17	female	45	257179	Splenomegaly with hypersplenism	HLD	SVT	24.7	20.1	19.6	19.1	937	910	897	882	13	13	12	12	13	A	yes	Splenectomy	23.8	Yes	Yes	Ⅲ	yes	51	43	42	2.48	126	1.28	31.81	39.4	13.3	1.22	58	122	246	515	563	432	0.56	5.33	10.87	14.76	15.46	11.56
18	female	18	265430	Splenomegaly with hypersplenism	HLD、esophageal varices	PVT+SVT	22.4	19.4	20.1	20.8	868	852	860	890	15	13	12	12	16	A	yes	SPD	23.1	No	No	Ⅱ	No	34	25	14	1.19	106	1.46	23.88	36.8	11.7	1.07	58	147	203	562	568	478	0.61	5.51	8.36	12.89	19.27	9.87
19	female	28	262964	Splenomegaly with hypersplenism	HLD	SVT	21.3	19.3	19.2	19.1	889	843	867	881	16	14	14	13	12	A	No	Splenectomy	19.9	No	No	Ⅲ	yes	36	30	30	3.02	97	1.98	33.77	57.1	16.8	1.53	65	100	238	536	566	428	0.22	6.13	11.34	15.23	17.21	15.21
20	male	20	228304	Splenomegaly with hypersplenism	HLD	MVT	23.5	21.7	21.4	21.1	838	819	859	891	18	15	13	13	8	A	yes	Splenectomy	18.5	No	No	Ⅲ	yes	47	40	47	3.02	105	1.76	25.48	38.5	12.2	1.12	54	110	212	540	533	334	0.84	6.28	9.57	13.56	18.42	13.54
21	male	19	275482	Splenomegaly with hypersplenism	HLD	PVT	22.8	21.9	21.7	21.5	844	824	871	871	15	15	15	14	13	B	No	Splenectomy	19.4	No	No	Ⅱ	No	35.1	26	27	3.09	122	1.33	24	47.2	17.2	1.56	55	143	247	492	533	453	0.64	5.46	9.11	16.87	17.48	9.96
22	male	21	277594	Splenomegaly with hypersplenism	HLD	SVT	24.9	19.9	19.4	18.9	845	835	863	889	17	16	15	15	10	A	yes	Splenectomy	23.4	No	No	Ⅱ	No	37.3	24	13	2.55	105	1.53	32.56	32.6	14.3	1.3	50	149	225	514	586	417	0.74	6.34	9.55	12.97	15.44	14.23
23	female	44	277593	Splenomegaly with hypersplenism	HLD	PVT+SVT	22.7	20.7	20.4	20.1	954	933	891	895	16	17	15	15	9	A	No	Splenectomy	22.4	No	Yes	Ⅱ	No	35.4	30	26	1.92	105	1.29	34.83	52.7	15.7	1.43	56	135	213	506	529	453	0.66	5.24	9.12	13.45	16.44	9.64
24	female	21	283685	Splenomegaly with hypersplenism	HLD	MVT	23.5	20.7	21.6	22.5	933	924	894	886	15	14	13	13	13	A	No	Splenectomy	23.6	No	No	Ⅱ	yes	35	39	16	3.35	110	1.65	29.6	47.4	15.7	1.43	59	152	245	447	583	454	0.58	6.52	9.53	14.77	13.88	10.46
25	female	20	285167	Splenomegaly with hypersplenism	HLD、esophageal varices	SVT	22.6	19.3	19.8	20.3	942	912	876	871	17	16	16	16	8	B	yes	SPD	27.5	No	No	Ⅱ	No	40.8	26	25	1.61	103	1.46	28.87	45.1	15.1	1.37	56	153	207	432	561	435	0.57	5.47	9.34	16.77	19.37	11.56
26	male	39	285690	Splenomegaly with hypersplenism	HLD、esophageal varices	PVT	22.3	21.4	22.7	24	934	925	911	901	14	13	12	12	9	B	yes	SPD	27.8	No	Yes	Ⅲ	yes	34	40	18	3.31	94	1.88	17.71	41.3	13.8	1.26	60	141	239	507	544	499	0.97	5.92	7.61	15.33	18.46	12.48
27	male	24	284306	Splenomegaly with hypersplenism	HLD	PVT+SVT	23.4	21.7	21.6	21.5	896	856	862	872	13	14	14	13	13	B	yes	Splenectomy	23.7	No	No	Ⅱ	No	35.6	28	14	1.94	97	1.78	30.15	60.3	15.9	1.45	53	127	251	478	601	512	0.85	5.03	9.42	12.86	17.55	11.54
28	female	30	286201	Splenomegaly with hypersplenism	HLD	PVT+MVT	24.4	23.1	22.2	21.3	864	859	876	891	16	17	16	15	12	B	yes	Splenectomy	24.3	No	No	Ⅲ	yes	36.6	25	21	2.02	106	1.92	24.15	38.5	14.6	1.33	63	154	222	514	587	424	0.68	5.37	10.38	16.71	19.32	13.56
29	female	18	285699	Splenomegaly with hypersplenism	HLD	MVT	21.3	19.7	19.5	19.3	887	876	864	888	15	16	15	14	16	A	yes	Splenectomy	27.9	No	No	Ⅱ	No	37.9	30	22	4.45	108	1.36	25.76	47.9	15.8	1.44	67	144	214	463	572	435	0.45	5.43	8.45	15.24	14.76	9.86
30	male	43	288700	Splenomegaly with hypersplenism	HLD	PVT+SVT	22.9	21.1	20.8	20.5	899	874	854	887	17	16	15	15	15	B	yes	Splenectomy	23.5	Yes	Yes	Ⅲ	yes	33.6	20	23	3.5	96	1.55	31.94	47.2	15.6	1.42	44	142	243	495	602	417	0.78	5.26	7.68	13.54	19.55	14.32
31	male	20	291671	Splenomegaly with hypersplenism	HLD	PVT+MVT+SVT	23.7	22.3	22.1	21.9	926	911	924	915	17	15	14	14	9	B	No	Splenectomy	18.5	No	No	Ⅱ	yes(A small amount )	40.5	27	34	4.35	114	1.27	35.7	39.5	14.2	1.29	40	147	226	440	583	398	0.84	5.99	10.56	12.78	16.32	15.32
32	male	25	294229	Splenomegaly with hypersplenism	HLD、esophageal varices	PVT+MVT+SVT	22.7	20.6	19.9	19.2	900	895	894	892	18	16	15	14	13	B	No	SPD	23.8	No	No	Ⅲ	yes(A small amount )	33	37	30	3.78	104	1.45	27.68	55.7	16.6	1.51	60	152	215	521	573	444	0.66	5.37	11.21	14.78	17.28	10.87
33	female	19	272476	Splenomegaly with hypersplenism	HLD	PVT+SVT	22.6	20.4	20.2	20	924	921	916	902	16	14	14	13	11	A	yes	Splenectomy	24.5	No	No	Ⅲ	yes(A small amount )	38	32	35	2.16	87	1.38	29.38	31.8	12.7	1.16	56	147	234	555	576	433	0.54	6.14	9.51	15.12	18.52	11.56
34	male	26	280305	Splenomegaly with hypersplenism	HLD、esophageal varices	SVT	22.8	21.9	21.7	21.5	953	924	922	914	14	13	14	14	12	A	yes	SPD	27.7	No	No	Ⅱ	No	36.2	38	17	2.47	118	1.66	20.59	45.5	16.4	1.49	58	125	204	485	595	488	0.83	5.9	9.37	12.56	15.46	9.76
35	female	35	289362	Splenomegaly with hypersplenism	HLD	PVT+SVT	22.1	20.3	19.7	19.1	897	869	864	870	15	16	15	15	9	B	yes	Splenectomy	24	No	No	Ⅲ	yes(A small amount )	40.9	22	25	3.76	112	1.88	29.5	31.3	13.8	1.26	55	138	244	518	528	454	0.67	5.54	9.14	13.21	16.32	12.49
36	male	35	304918	Splenomegaly with hypersplenism	HLD	PVT+SVT	22.7	20.2	20.9	21.6	876	925	917	901	18	14	13	12	13	A	No	Splenectomy	28.4	No	No	Ⅲ	yes(A small amount )	37.1	42	35	3.83	93	1.75	25.49	56.5	17.2	1.36	65	144	226	457	559	473	0.76	5.47	9.3	15.22	15.24	12.45
37	male	36	297209	Splenomegaly with hypersplenism	HLD	PVT+SVT	21.8	20.2	20.1	20	935	930	927	913	15	14	13	13	13	A	No	Splenectomy	27.1	No	No	Ⅱ	No	38.3	27	47	2.71	130	1.93	31.41	71.9	17.1	1.55	78	125	208	497	584	442	0.45	5.9	9.15	12.68	16.71	15.31
38	male	50	301366	Splenomegaly with hypersplenism	HLD	SVT	22.7	21.2	19.8	18.4	868	857	852	860	19	17	16	15	10	A	yes	Splenectomy	28.6	Yes	Yes	Ⅱ	No	35.1	48	58	3.54	120	1.44	30.55	43.1	13.3	1.21	55	142	214	515	550	435	0.55	5.45	9.38	14.76	17.34	13.54
39	female	26	259114	Splenomegaly with hypersplenism	HLD	PVT	20.7	20.1	20.1	20.1	965	934	911	900	15	14	13	12	12	B	yes	Splenectomy	23.7	No	No	Ⅲ	yes(A small amount )	38.7	27	16	1.75	97	1.82	25.64	35.4	18.4	1.67	59	143	204	542	570	442	0.68	6.28	9.57	13.57	15.32	9.94
40	male	16	183258	Splenomegaly with hypersplenism	HLD	PVT+SVT	22.6	20.4	20.5	20.6	885	865	872	882	18	17	16	15	8	A	yes	Splenectomy	24.4	No	No	Ⅲ	No	38.6	32	31	3.16	105	1.89	36.83	49	16.6	1.51	60	139	231	446	578	522	0.85	5.34	7.68	12.68	18.04	11.56
41	female	30	297546	Splenomegaly with hypersplenism	HLD	SVT	25	21.9	21.6	21.3	825	822	860	890	16	15	14	15	12	A	No	Splenectomy	23.9	No	No	Ⅱ	No	49.2	33	42	2.49	120	1.77	33.71	43.5	15.8	1.44	51	138	248	481	589	438	0.63	5.95	11.34	15.5	17.54	12.87
42	female	32	245147	Splenomegaly with hypersplenism	HLD、esophageal varices	PVT+SVT	23.4	18.7	19.4	20.1	944	921	910	870	16	14	13	13	14	A	No	SPD	24.8	No	No	Ⅱ	No	36.7	20	23	3.1	105	1.97	23.75	41.6	13.9	1.28	71	129	203	492	551	390	0.84	5.45	9.37	16.64	17.54	12.12
43	male	32	299327	Splenomegaly with hypersplenism	HLD	MVT	22.9	20.8	20.1	19.4	886	866	856	880	15	14	13	12	10	A	No	Splenectomy	28.7	No	No	Ⅰ	No	36.4	28	39	2.17	99	1.67	31.75	43.6	14.2	1.29	61	123	227	526	561	457	0.53	5.13	10.35	15.42	16.84	15.23
44	male	44	309835	Splenomegaly with hypersplenism	HLD	MVT	24.3	20.6	22.9	25.2	954	953	932	920	17	16	15	14	9	B	yes	Splenectomy	20.7	Yes	Yes	Ⅰ	No	33.4	25	24	2.36	121	1.41	30.63	47.7	13.7	1.25	56	152	215	470	557	411	0.48	5.26	7.84	14.71	17.56	13.64
45	female	34	309514	Splenomegaly with hypersplenism	HLD	PVT+SVT	23.2	21.1	21.1	21.1	965	954	943	887	16	15	14	13	12	A	No	Splenectomy	20.8	No	No	Ⅲ	yes(A small amount )	36.5	24	19	1.98	91	1.95	29.56	38.5	16.9	1.53	58	124	245	497	585	402	0.77	5.54	8.21	13.24	15.81	14.23
46	female	48	309285	Splenomegaly with hypersplenism	HLD	PVT+MVT	23.8	20.8	19.9	19	853	824	841	883	18	17	17	16	13	B	yes	Splenectomy	24.5	Yes	Yes	Ⅰ	No	36.9	36	14	3.71	83	1.35	25.92	46.2	15.6	1.42	60	135	232	487	614	482	0.67	6.33	10.32	12.96	16.2	11.64
47	female	16	310862	Splenomegaly with hypersplenism	HLD	MVT	22.6	21.1	20.9	20.7	854	836	864	870	16	16	16	15	11	A	No	Splenectomy	28.6	No	No	Ⅲ	yes(A small amount )	39.3	37	37	2.16	117	1.59	28.93	37.6	14.6	1.33	57	131	241	511	582	456	0.85	4.96	7.47	14.72	18.22	10.76
48	female	15	311910	Splenomegaly with hypersplenism	HLD	PVT+MVT+SVT	19.8	19.1	18.6	18.1	946	926	922	873	18	19	18	18	13	A	No	Splenectomy	23.4	No	No	Ⅲ	yes(A small amount )	37.2	33	36	4.28	121	1.85	34.31	44.8	18.2	1.34	46	136	228	532	562	548	0.45	5.48	9.35	12.96	17.43	9.44
49	female	28	311200	Splenomegaly with hypersplenism	HLD	PVT+SVT	22.5	19.9	19.4	18.9	854	824	841	890	18	16	13	12	14	A	No	Splenectomy	20.1	No	No	Ⅲ	No	40.8	37	25	2.88	110	1.34	23.31	40.5	14.1	1.28	58	144	215	524	593	412	0.65	5.32	9.16	13.52	19.23	12.31
50	male	44	313628	Splenomegaly with hypersplenism	HLD	PVT+MVT	21.6	18.4	18.1	17.8	868	845	854	862	16	14	12	12	10	B	No	Splenectomy	24.5	Yes	Yes	Ⅲ	No	33.2	38	58	4.7	105	1.74	31.58	39.3	15.2	1.38	54	143	227	456	565	447	0.46	6.17	9.33	15.06	17.42	12.44
51	female	14	316156	Splenomegaly with hypersplenism	HLD	PVT+MVT+SVT	23.7	20.2	22.2	24.2	843	840	865	891	16	16	16	15	8	B	yes	Splenectomy	28.5	No	No	Ⅲ	yes(A small amount )	41.2	38	22	2.57	102	1.93	38.37	59.9	17.8	1.42	56	142	204	441	560	484	0.72	5.28	9.58	16.77	19.27	15.13
52	male	31	318318	Splenomegaly with hypersplenism	HLD	PVT+MVT+SVT	22.4	21.3	20.1	18.9	966	941	921	885	17	15	14	13	9	B	yes	Splenectomy	20.8	No	No	Ⅲ	No	36.8	37	37	2.36	106	1.66	30.32	43.4	15	1.37	50	141	233	525	577	423	0.67	5.43	8.98	12.94	16.08	11.56
53	male	34	319740	Splenomegaly with hypersplenism	HLD	MVT	23.7	20.4	21.4	22.4	862	858	844	890	16	13	11	12	13	B	No	Splenectomy	23.1	No	No	Ⅲ	No	47.4	37	47	3.37	139	1.42	25.55	32.5	13.1	1.15	57	157	240	511	612	381	0.57	5.37	9.36	12.86	18.07	13.57
54	male	30	320563	Splenomegaly with hypersplenism	HLD	PVT+SVT	23.3	22.1	21.4	20.7	826	814	856	884	15	14	13	13	11	A	No	Splenectomy	20.9	No	No	Ⅲ	No	35.8	47	18	2.98	116	1.36	36.13	48.5	19.8	1.42	50	132	229	473	587	399	0.86	5.54	8.91	15.09	15.28	14.23
55	female	26	327022	Splenomegaly with hypersplenism	HLD	PVT+MVT	20.7	19.8	20.1	20.4	865	842	861	870	16	16	15	14	9	B	No	Splenectomy	26.1	No	No	Ⅲ	yes(A small amount )	39.4	34	39	1.77	117	1.83	24.05	36.8	12.1	1.12	42	142	206	420	573	377	0.87	5.25	9.11	14.75	16.07	9.97
56	male	33	328259	Splenomegaly with hypersplenism	HLD	PVT+SVT	22.5	20.3	20.1	19.9	956	924	918	899	18	17	15	15	12	B	No	Splenectomy	24.5	No	No	Ⅲ	No	34.9	32	34	1.99	94	1.7	24.64	43.6	14.9	1.37	55	150	253	494	598	475	0.78	5.35	9.87	13.24	17.44	10.89
57	male	23	329313	Splenomegaly with hypersplenism	HLD	MVT	20.4	22.1	20.9	19.7	833	830	852	890	16	16	15	13	9	B	yes	Splenectomy	23.8	No	No	Ⅲ	No	47.5	30	37	3.74	126	1.95	26.17	30.3	12	1.11	56	136	208	505	599	475	0.84	5.54	9.56	12.93	19.22	11.46
58	male	17	325237	Splenomegaly with hypersplenism	HLD	PVT+MVT	21.8	19.6	18.7	17.8	869	850	841	880	15	13	12	12	12	B	yes	Splenectomy	20.5	No	No	Ⅱ	No	32.3	32	27	2.08	119	1.56	30.92	53.9	15.6	1.94	40	147	253	433	574	477	0.65	6.14	9.34	15.03	18.61	8.14
59	female	52	276861	Splenomegaly with hypersplenism	HLD	PVT+SVT	21.1	20.5	20.1	19.7	796	894	894	891	15	14	14	13	11	A	No	Splenectomy	23.5	Yes	Yes	Ⅱ	No	33.7	29	35	3.46	104	1.65	22.34	36.5	13	1.2	60	133	231	402	558	450	0.58	5.48	9.18	13.54	17.53	12.46
60	male	33	300721	Splenomegaly with hypersplenism	HLD	PVT+MVT+SVT	22	20.7	20.9	21.1	886	876	866	877	17	15	14	14	9	B	No	Splenectomy	23.1	No	No	Ⅲ	yes(A small amount )	40.8	46	44	2.07	103	1.44	33.66	48.6	15.4	1.4	61	131	254	510	524	449	0.45	5.22	11.38	16.09	15.34	15.22
61	male	14	303891	Splenomegaly with hypersplenism	HLD	MVT	20.7	22.1	21.2	20.3	867	845	870	866	16	16	14	12	8	B	No	Splenectomy	20.6	No	No	Ⅱ	No	46.4	27	24	3.06	107	1.87	26.37	43.8	14.7	1.34	65	142	248	416	567	412	0.76	5.54	8.35	16.54	16.27	9.44
62	male	18	305611	Splenomegaly with hypersplenism	HLD	PVT+MVT	21.3	21.1	22	22.9	867	851	850	898	16	13	15	15	12	A	No	Splenectomy	23.3	No	No	Ⅲ	yes(A small amount )	43	23	15	3.4	100	1.76	24.59	36.6	13	1.19	64	142	254	492	575	451	0.85	6.36	10.24	15.07	17.34	13.54
63	female	50	305650	Splenomegaly with hypersplenism	HLD	PVT+SVT	20.8	20.4	20.3	20.2	945	921	904	907	15	14	14	14	11	A	No	Splenectomy	26.3	Yes	Yes	Ⅲ	No	31.3	32	22	2.28	94	1.94	28.84	48.5	15.1	1.37	48	150	208	498	568	374	0.68	6.13	9.36	16.84	19.23	11.64
64	female	24	306030	Splenomegaly with hypersplenism	HLD	PVT+MVT+SVT	20.6	22.5	21.6	20.7	868	857	840	839	17	16	15	14	7	A	yes	Splenectomy	23.3	No	No	Ⅱ	No	42.9	38	37	3.87	130	1.39	20.56	38.7	13.2	1.2	56	159	198	490	586	467	0.86	5.22	12.21	14.75	18.18	13.46
65	female	28	306327	Splenomegaly with hypersplenism	HLD	PVT+SVT	21.5	18.7	18.4	18.1	968	933	911	879	16	14	13	12	8	B	yes	Splenectomy	26.8	No	No	Ⅲ	No	35	24	17	1.76	98	1.45	31.12	60.3	17.9	1.36	60	134	230	511	568	503	0.66	5.48	7.32	16.62	19.07	14.75
66	female	29	319881	Splenomegaly with hypersplenism	HLD	MVT	21.1	20.7	19.4	18.1	965	924	897	882	15	14	12	13	14	B	yes	Splenectomy	26.8	No	No	Ⅱ	No	34.5	39	15	3.73	95	1.57	28.2	67.4	18.4	1.33	58	140	193	503	557	457	0.74	5.97	12.45	13.54	19.07	10.97
67	female	41	355940	Splenomegaly with hypersplenism	HLD	MVT	22.3	22.9	21.4	19.9	875	854	849	885	19	17	16	16	9	B	No	Splenectomy	23.2	No	No	Ⅲ	yes(A small amount )	37.5	43	12	1.31	96	1.93	25.34	35.8	11.8	1.09	54	142	248	531	514	504	0.54	6.37	8.51	15.08	15.43	12.43
68	male	29	353092	Splenomegaly with hypersplenism	HLD	SVT	19.4	19.9	20.2	20.5	886	874	873	861	15	14	12	12	11	A	No	Splenectomy	23.8	No	No	Ⅲ	No	38.4	23	49	1.19	94	1.68	27.19	48.8	14.5	1.33	63	138	230	432	563	512	0.8	5.44	10.28	16.34	17.54	9.45
69	male	41	283280	Splenomegaly with hypersplenism	HLD	SVT	21.6	18.9	18.4	17.9	921	868	866	864	15	16	16	15	12	B	No	Splenectomy	26.8	Yes	Yes	Ⅲ	No	38	38	24	3.84	114	1.34	25.88	50	17.5	1.59	70	137	257	502	619	460	0.64	5.89	9.48	15.23	16.08	11.63
70	male	37	221457	Splenomegaly with hypersplenism	HLD	PVT	22.8	20.1	20.9	21.7	885	874	873	877	14	15	15	14	9	A	No	Splenectomy	21.8	No	No	Ⅲ	yes(A small amount )	36.3	39	32	1.62	104	1.83	37.52	45.9	15.6	1.43	59	150	228	487	568	455	0.88	5.21	11.36	14.71	18.21	8.99
71	female	11	314374	Splenomegaly with hypersplenism	HLD	PVT+SVT	19	19.5	19.5	19.5	953	924	918	875	16	15	15	13	10	A	No	Splenectomy	21.8	No	No	Ⅲ	yes(A small amount )	38.1	40	18	2.54	87	1.79	27.75	52.6	13.7	1.26	64	163	206	577	576	456	0.67	5.46	9.56	13.78	17.28	15.11
72	female	28	284595	Splenomegaly with hypersplenism	HLD	PVT+SVT	20.4	20.9	20.5	20.1	798	789	856	867	15	14	12	12	12	A	No	Splenectomy	22.5	No	No	Ⅲ	No	38.8	37	36	3.08	108	1.34	24.56	45.3	12.4	1.15	60	145	249	505	574	438	0.71	5.57	9.32	13.56	15.28	10.87
73	male	47	357413	Splenomegaly with hypersplenism	HLD、esophageal varices	SVT	20.1	20.8	19.2	17.6	864	857	844	885	14	12	12	12	11	A	No	SPD	24.2	Yes	Yes	Ⅲ	No	30.5	32	15	1.3	83	1.99	33.68	46	14.8	1.36	62	140	204	435	583	392	0.55	6.14	9.14	15.33	14.88	13.47
74	male	34	364205	Splenomegaly with hypersplenism	HLD	PVT	22.6	20.2	20.1	20	987	929	876	878	14	17	15	15	8	B	yes	Splenectomy	20.7	No	No	Ⅱ	No	35.7	33	38	2.15	105	1.33	21.55	50	14.6	1.34	58	139	231	530	576	452	0.83	5.88	9.36	12.96	17.24	8.96
75	female	46	331192	Splenomegaly with hypersplenism	HLD	PVT	22.2	22.1	21.2	20.3	935	931	907	867	14	15	15	15	15	A	yes	Splenectomy	21.8	Yes	Yes	Ⅱ	No	36.6	47	30	3.1	102	1.57	26.73	57.1	14.9	1.37	45	133	218	562	573	432	0.65	5.47	9.56	15.23	14.23	14.32
76	female	24	339395	Splenomegaly with hypersplenism	HLD	SVT	22.8	18.4	20.1	21.8	865	843	841	870	15	16	15	14	9	A	yes	Splenectomy	23.8	No	No	Ⅲ	yes(A small amount )	36	42	20	2.97	98	1.49	28.56	35.1	14.5	1.33	63	148	258	491	561	435	0.73	5.35	9.35	16.28	19.23	12.42
77	female	49	338830	Splenomegaly with hypersplenism	HLD	PVT+SVT	21.4	17.8	19.2	20.6	911	907	897	871	15	16	14	13	12	B	No	Splenectomy	25.4	Yes	Yes	Ⅲ	yes(A small amount )	36.1	35	35	4.35	112	1.63	21.83	55.2	16.2	1.48	63	142	239	513	606	367	0.51	5.48	7.35	14.7	15.09	15.22
78	male	26	342840	Splenomegaly with hypersplenism	HLD	PVT+SVT	20.3	20.4	20.3	20.2	943	924	914	865	15	14	15	15	9	A	No	Splenectomy	26.8	No	No	Ⅲ	No	34	31	17	1.59	101	1.82	29.57	58.8	16.6	1.51	56	137	214	470	491	449	0.81	5.87	12.24	12.78	18.14	8.94
79	male	30	341851	Splenomegaly with hypersplenism	HLD、esophageal varices	SVT	22.9	22.1	21.4	20.7	924	863	852	860	19	16	16	15	11	A	No	SPD	21.8	No	No	Ⅲ	No	36.8	43	37	3.13	97	1.76	33.85	35	16.8	1.53	54	141	246	446	581	412	0.66	5.75	9.33	13.35	14.32	11.62
80	male	29	235291	Splenomegaly with hypersplenism	HLD	PVT	21.8	21.4	21.3	21.2	898	834	834	870	15	17	16	16	9	B	No	Splenectomy	25.1	No	No	Ⅲ	yes(A small amount )	33.1	52	27	2.42	106	1.3	29.36	37.9	13.3	1.35	62	125	200	433	574	449	0.44	5.52	11.34	16.44	16.17	15.33
81	male	16	372433	Splenomegaly with hypersplenism	HLD	SVT	21.7	21.1	20	18.9	854	841	851	861	15	16	15	14	11	A	yes	Splenectomy	23.7	No	No	Ⅲ	yes(A small amount )	41	41	22	3.38	107	1.96	27.6	49.6	15.1	1.23	57	152	196	518	543	431	0.77	5.26	12.36	12.83	17.42	16.22
82	female	39	369693	Splenomegaly with hypersplenism	HLD	PVT+SVT	22	20.5	19.6	18.7	853	820	860	860	15	13	12	12	8	A	yes	Splenectomy	23.5	No	No	Ⅱ	No	39.9	26	13	3.68	110	1.77	35.9	57.4	15.4	1.38	54	151	238	480	574	507	0.64	6.13	7.38	15.23	19.23	13.44
83	female	26	369545	Splenomegaly with hypersplenism	HLD、esophageal varices	PVT+SVT	20.5	18.1	20.2	22.3	865	849	875	891	18	17	16	15	12	B	No	SPD	21.8	No	No	Ⅲ	No	33	42	35	3.05	93	1.54	39.35	18.2	14.6	1.41	57	145	224	505	523	400	0.52	5.32	8.52	14.77	18.43	14.28
84	female	63	265230	Splenomegaly with hypersplenism	HLD	SVT	21.9	18.9	19.1	19.3	944	909	894	864	14	13	12	12	11	A	No	Splenectomy	20.8	Yes	Yes	Ⅲ	yes(A small amount )	35.7	34	18	1.25	119	1.67	29.79	57.6	20.6	1.34	56	140	215	461	511	432	0.74	5.23	12.36	12.79	16.92	10.74
85	male	20	373567	Splenomegaly with hypersplenism	HLD	SVT	22.4	21.5	21.7	21.9	941	937	903	889	12	11	12	11	9	B	No	Splenectomy	22.1	No	No	Ⅱ	No	37.6	53	35	4.06	96	1.45	33.82	58.8	16.7	1.46	60	144	209	445	571	441	0.82	5.41	9.34	15.48	17.51	11.67
86	female	20	376069	Splenomegaly with hypersplenism	HLD	SVT	23.4	22.3	22.6	22.9	854	841	864	884	16	15	14	14	12	A	No	Splenectomy	25.1	No	No	Ⅱ	No	42.6	41	32	3.9	120	1.88	29.83	53.3	17.5	1.52	51	142	233	442	544	453	0.45	5.74	8.32	15.55	20.6	12.56
87	male	15	375052	Splenomegaly with hypersplenism	HLD	PVT+SVT	21.1	20.4	19.5	18.6	863	854	874	875	19	17	16	15	10	B	No	Splenectomy	26.3	No	No	Ⅱ	No	36.7	35	46	2.43	106	2.33	24.97	35.2	13.5	1.59	67	150	243	568	604	431	0.63	6.11	9.57	13.36	18.54	8.96
88	female	37	378636	Splenomegaly with hypersplenism	HLD	PVT+SVT	22.8	21.6	20.7	19.8	943	918	901	865	13	12	12	12	11	B	yes	Splenectomy	23.3	No	No	Ⅲ	yes(A small amount )	32.9	37	30	2.09	127	2.13	30.79	38	12.3	1.24	58	141	257	485	579	357	0.83	6.33	9.38	15.02	20.57	13.56
89	female	39	378370	Splenomegaly with hypersplenism	HLD	PVT+SVT	19.5	19.1	19	18.9	898	864	862	860	15	14	13	13	8	A	yes	Splenectomy	23.3	No	No	Ⅲ	yes(A small amount )	36	35	20	2.9	118	1.55	33.61	77.4	18.5	1.33	52	135	222	484	516	398	0.53	5.77	8.97	16.34	16.2	16.45
90	male	14	381130	Splenomegaly with hypersplenism	HLD	PVT+SVT	23.8	20.9	21.4	21.9	976	924	903	876	19	17	16	15	15	B	No	Splenectomy	20.8	No	No	Ⅱ	No	39	45	30	2.01	108	1.54	21.01	42.9	14.5	1.32	54	139	208	480	573	390	0.46	5.25	9.88	15.98	20.9	17.22
91	female	29	383661	Splenomegaly with hypersplenism	HLD	PVT+SVT	23	20	19.7	19.4	932	915	907	871	15	14	13	12	9	A	No	Splenectomy	23.1	No	No	Ⅱ	No	37.1	39	36	1.05	117	1.75	16.62	26.8	12.1	1.31	75	138	237	455	558	512	0.63	6.42	9.19	12.79	17.43	17.54
92	male	14	385210	Splenomegaly with hypersplenism	HLD	PVT+SVT	20.4	20.2	20.1	20	875	864	855	891	14	15	14	14	11	A	No	Splenectomy	23.5	No	No	Ⅲ	No	39.6	28	46	2.98	120	2.23	20.9	41.4	19.7	1.13	68	147	216	514	539	412	0.75	5.74	9.57	13.53	18.73	14.73
93	male	47	387148	Splenomegaly with hypersplenism	HLD	PVT	20.6	19.3	18.9	18.5	924	898	884	876	14	11	11	12	8	B	No	Splenectomy	26.8	No	No	Ⅲ	No	35.7	45	41	2.43	102	1.89	27.81	37	14.7	1.32	46	131	229	445	620	511	0.81	6.51	9.33	12.94	17.43	10.87
94	female	36	369522	Splenomegaly with hypersplenism	HLD	PVT+SVT	21.3	20.1	20.7	21.3	855	841	869	890	13	12	13	13	13	A	yes	Splenectomy	18.3	Yes	Yes	Ⅱ	No	41.6	42	50	3.61	108	1.42	29.13	64.7	11	1.02	72	126	257	503	572	441	0.51	5.25	7.39	15.04	19.23	11.62
95	male	14	373503	Splenomegaly with hypersplenism	HLD	SVT	23.1	20.4	19.6	18.8	867	855	879	879	16	15	14	13	9	A	yes	Splenectomy	25.3	No	No	Ⅱ	No	40.2	35	24	2.14	103	1.73	27.41	47.4	15.1	1.38	65	154	240	455	554	486	0.44	4.75	9.33	17.85	16.07	12.58
96	female	24	385593	Splenomegaly with hypersplenism	HLD	PVT+SVT	21.1	20.4	20.1	19.8	879	874	864	890	14	15	15	14	12	B	yes	Splenectomy	23.1	No	No	Ⅱ	No	35.3	42	56	3.92	119	1.65	21.18	47.3	16.5	1.5	57	131	231	477	618	399	0.68	5.46	10.28	13.77	14.22	18.04
97	male	23	363699	Splenomegaly with hypersplenism	HLD	PVT	23.2	21.7	22.1	22.5	869	850	864	882	19	15	13	13	11	A	No	Splenectomy	23.4	No	No	Ⅲ	yes(A small amount )	33.6	27	15	3.57	115	2.11	26.87	56	15.9	1.45	54	140	218	457	510	512	0.73	5.36	8.53	13.55	17.56	13.87
98	female	23	359182	Splenomegaly with hypersplenism	HLD	PVT+SVT	22.4	21.3	20.6	19.9	946	928	911	878	12	11	14	14	13	B	No	Splenectomy	26.8	No	No	Ⅲ	yes(A small amount )	31.7	44	23	3.65	87	2.11	18.47	45.2	11.6	1.36	60	122	221	452	500	369	0.76	4.74	9.35	14.76	20.14	12.33
99	female	22	364984	Splenomegaly with hypersplenism	HLD	PVT+SVT	21.3	21.5	21.4	21.3	928	921	874	867	16	14	13	12	11	B	No	Splenectomy	28.6	No	No	Ⅲ	No	35.1	25	13	2.17	89	2.17	32.57	57.4	15.1	1.38	59	163	206	498	591	430	0.65	4.78	9.34	12.88	18.16	11.64
100	male	29	371329	Splenomegaly with hypersplenism	HLD	PVT+SVT	21.3	21.1	21.1	21.1	906	889	887	860	17	13	13	13	9	B	No	Splenectomy	26.8	No	No	Ⅲ	No	37.9	40	40	1.38	121	1.83	23.67	37.6	16.5	1.5	67	135	197	532	555	428	0.46	5.43	9.23	12.93	17.62	14.27
101	male	27	168031	Splenomegaly with hypersplenism	HLD	PVT+SVT	23	22	21.7	21.4	911	874	867	862	14	16	15	14	12	A	No	Splenectomy	22.1	No	No	Ⅲ	yes(A small amount )	38.3	38	35	1.41	148	1.53	24.3	47.6	13	1.2	57	129	226	444	571	509	0.57	5.38	7.38	17.67	16.21	10.78
102	male	63	374746	Splenomegaly with hypersplenism	HLD	PVT+SVT	24.1	22.4	22.6	22.8	886	878	874	874	19	15	15	13	10	A	yes	Splenectomy	28.5	Yes	Yes	Ⅱ	No	38.3	40	20	3.06	115	1.4	23.6	43.4	14.3	1.31	47	141	196	483	567	450	0.92	5.88	9.31	13.46	15.34	12.58
103	female	28	302433	Splenomegaly with hypersplenism	HLD	PVT	24.1	23.1	22.8	22.5	877	856	851	890	16	14	13	14	12	B	yes	Splenectomy	20.8	No	No	Ⅲ	No	32.2	45	26	2.74	101	1.22	35.08	41.9	12.5	1.16	50	162	218	518	553	479	0.96	5.88	9.56	15.95	19.27	12.31
104	female	40	383860	Splenomegaly with hypersplenism	HLD	PVT+SVT	20.5	20.1	19.4	18.7	865	867	860	883	17	13	13	12	11	B	No	Splenectomy	18.7	No	No	Ⅱ	No	39	37	42	3.78	106	1.72	25	44.1	14.4	1.32	52	157	243	477	597	456	0.35	5.74	9.38	14.25	16.74	13.22
105	female	40	389507	Splenomegaly with hypersplenism	肝豆	PVT	23.6	21	20.7	20.4	887	857	859	891	15	14	13	13	12	B	No	Splenectomy	25.3	No	Yes	Ⅱ	No	35.7	22	19	2.61	104	1.61	30.2	38.7	15.6	1.42	64	154	238	509	610	423	0.68	5.67	9.17	10.66	18.46	12.47
106	female	24	393287	Splenomegaly with hypersplenism	HLD	SVT	24.3	21.6	21.4	21.2	891	878	864	861	14	13	14	14	11	B	yes	Splenectomy	19.5	No	No	Ⅱ	No	36.3	35	15	3.18	121	1.64	29.27	23.1	11	1.02	59	142	226	487	570	438	0.61	4.84	8.87	14.99	19.27	14.52
107	male	32	393603	Splenomegaly with hypersplenism	HLD	PVT+SVT	18.7	17.6	18.2	18.8	864	851	879	860	16	15	15	12	10	B	yes	Splenectomy	26.8	No	No	Ⅲ	No	35.7	38	21	2.91	126	2.02	25.51	38.3	13.9	1.28	62	136	195	495	540	442	0.39	5.43	9.32	12.64	15.53	11.68
108	female	37	388805	Splenomegaly with hypersplenism	HLD	MVT	21.4	19.1	19.1	19.1	913	901	896	871	14	13	14	14	10	B	No	Splenectomy	23.3	No	No	Ⅱ	No	37.2	40	52	2.33	113	1.22	28.23	39.2	12.2	1.23	66	133	201	475	572	487	0.57	5.44	7.36	14.78	17.55	12.56
109	male	42	392030	Splenomegaly with hypersplenism	HLD、esophageal varices	PVT+SVT	20.3	20.9	20.7	20.5	897	878	869	884	16	14	13	12	11	B	No	SPD	23.1	Yes	Yes	Ⅲ	No	41.9	34	39	1.99	94	1.65	23.02	34.1	13.9	1.28	69	132	214	484	597	454	0.69	5.37	8.65	16.84	16.17	14.77
110	female	13	396852	Splenomegaly with hypersplenism	HLD	MVT	20.4	19.4	21.2	23	941	931	897	871	18	16	15	14	8	A	No	Splenectomy	20.9	No	No	Ⅱ	No	39.3	34	33	3.53	118	2.03	24.33	42.3	14.1	1.3	62	130	192	523	553	531	0.76	5.87	10.58	14.87	20.58	10.84
111	female	29	398065	Splenomegaly with hypersplenism	HLD	SVT	23.9	21.4	20.3	19.2	888	874	865	891	19	17	14	13	10	A	yes	Splenectomy	23.9	No	No	Ⅲ	No	35.5	34	44	1.91	109	1.33	22.25	42.8	16.9	1.54	54	156	238	547	572	418	0.39	5.76	11.23	17.29	19.17	14.23
112	female	30	398327	Splenomegaly with hypersplenism	HLD	PVT+SVT	19.3	19.2	19.1	19	957	927	910	892	14	13	12	12	12	A	yes	Splenectomy	27.6	Yes	Yes	Ⅱ	No	36	29	27	3.5	107	1.6	28.08	38.4	15	1.37	66	140	208	488	617	370	0.69	5.96	9.47	11.98	17.58	13.28
113	male	29	397841	Splenomegaly with hypersplenism	HLD、esophageal varices	PVT+SVT	25.6	22.1	21.3	20.5	879	855	854	880	16	15	14	14	15	A	No	SPD	22.5	No	No	Ⅱ	No	40.3	24	30	1.97	90	1.6	14.1	32.5	12.1	1.12	46	152	241	491	556	504	0.97	6.17	10.22	10.61	13.87	11.28
114	male	49	400866	Splenomegaly with hypersplenism	HLD、esophageal varices	PVT	22.3	21.4	20.3	19.2	897	856	861	880	17	16	14	13	8	A	No	SPD	22.1	Yes	Yes	Ⅲ	No	41.6	32	30	2.36	104	2.07	23.67	53.9	17.4	1.58	61	158	216	516	570	452	0.77	5.47	8.53	17.95	15.66	12.55
115	male	33	400331	Splenomegaly with hypersplenism	HLD	PVT+SVT	22.2	20.3	20.2	20.1	871	870	869	879	16	15	14	14	11	B	No	Splenectomy	23.2	No	No	Ⅲ	No	37	38	28	2.04	95	1.28	18.31	26.6	13.3	1.23	57	142	196	474	568	395	0.66	5.53	7.34	10.79	18.34	10.98
116	male	16	405927	Splenomegaly with hypersplenism	HLD、esophageal varices	MVT	21.3	20.1	19.3	18.5	924	914	901	868	14	15	15	15	15	B	No	SPD	26.7	No	No	Ⅲ	No	37.9	30	23	3.22	103	2.07	21.24	53.3	18.4	1.57	58	141	227	435	564	450	0.54	5.24	7.38	14.54	15.09	11.62
117	male	45	408346	Splenomegaly with hypersplenism	HLD	PVT+SVT	21.7	20.1	20.7	21.3	889	881	879	871	15	14	14	13	9	B	No	Splenectomy	22.8	Yes	Yes	Ⅱ	No	36.1	43	27	2.61	96	1.78	29.31	35.8	14.9	1.37	62	143	207	433	573	475	0.56	5.48	9.16	16.32	16.35	9.87
118	male	35	414063	Splenomegaly with hypersplenism	HLD	PVT	20.7	20.2	20.3	20.4	965	928	904	874	14	13	12	12	12	B	yes	Splenectomy	23	No	No	Ⅲ	No	37.5	39	27	3.02	126	1.57	30.98	35.5	13.3	1.23	64	131	218	459	571	512	0.89	5.09	9.56	16.77	17.01	11.56
119	female	25	420318	Splenomegaly with hypersplenism	HLD	MVT	22.9	21.5	21.9	22.3	869	852	848	859	16	15	14	13	8	A	yes	Splenectomy	24.8	No	No	Ⅲ	yes(A small amount )	36.7	43	24	2.74	99	1.24	32.23	35.2	13.8	1.28	77	144	209	467	582	450	0.74	6.18	9.32	16.24	18.14	12.53
120	male	40	419267	Splenomegaly with hypersplenism	HLD	PVT+SVT	21.5	20.6	20.5	20.4	971	924	891	865	15	14	13	14	12	B	No	Splenectomy	26.5	Yes	Yes	Ⅲ	No	37.5	37	21	1.68	111	1.55	22.62	34	12.4	1.15	63	159	235	470	565	451	0.8	6.06	9.87	16.19	16.11	10.79
121	male	19	420658	Splenomegaly with hypersplenism	HLD	SVT	21.5	20.5	20.3	20.1	876	855	873	870	17	15	15	14	10	A	No	Splenectomy	22.9	No	No	Ⅲ	yes(A small amount )	36.6	33	40	3.91	94	1.74	29.28	39.8	16	1.48	56	133	257	485	551	331	0.74	5.41	8.89	16.43	19.15	9.87
122	male	25	431177	Splenomegaly with hypersplenism	HLD	SVT	21.3	20.3	21.7	23.1	877	868	868	884	17	15	14	14	9	B	No	Splenectomy	22.8	No	No	Ⅲ	yes(A small amount )	39.9	33	12	1.88	123	1.69	28.25	37.9	13.9	1.29	62	128	198	447	574	567	0.55	5.35	9.14	14.79	17.28	13.27
123	male	19	429479	Splenomegaly with hypersplenism	HLD	PVT	22.6	21.1	20.5	19.9	887	861	860	868	15	14	13	12	8	B	yes	Splenectomy	24.1	No	No	Ⅲ	No	33.8	40	14	1.16	113	1.76	18.5	45.6	17.3	1.59	42	161	206	499	563	415	0.74	5.87	9.86	10.82	18.23	13.44
124	male	41	431650	Splenomegaly with hypersplenism	HLD	PVT	22.1	21.1	21	20.9	887	860	854	854	16	14	14	14	10	A	yes	Splenectomy	23.1	Yes	Yes	Ⅱ	No	39.8	42	19	3.72	92	1.54	13.59	28.5	11.9	1.11	62	157	224	479	549	486	0.55	5.32	9.34	13.64	15.3	14.56
125	female	29	433388	Splenomegaly with hypersplenism	HLD	SVT	19.2	19	19	19	872	846	850	878	15	13	13	12	11	A	yes	Splenectomy	22.5	No	No	Ⅲ	No	38.1	37	59	2.04	113	1.24	30.79	34.8	12.6	1.17	73	159	225	492	568	459	0.71	5.61	9.86	14.78	15.68	14.34
126	male	26	322715	Splenomegaly with hypersplenism	HLD	PVT	19.8	19.1	19.1	19.1	880	874	871	879	14	16	15	15	13	B	No	Splenectomy	23.9	No	No	Ⅱ	No	48.4	33	28	3.01	117	2.01	30.57	43.6	16.2	1.5	54	157	238	506	551	539	0.69	5.91	9.11	16.42	12.03	10.54
127	female	34	433201	Splenomegaly with hypersplenism	HLD	PVT+MVT+SVT	18.6	18.2	18	17.8	899	867	865	864	18	15	14	14	11	B	No	Splenectomy	23.8	No	No	Ⅲ	yes(A small amount )	34.4	25	19	2.43	110	1.63	31.81	44.4	17.3	1.59	56	143	216	482	557	456	0.61	5.78	9.33	15.11	17.38	12.38
128	female	19	436612	Splenomegaly with hypersplenism	HLD	PVT	22.1	21.1	20.1	19.1	965	922	910	890	14	15	14	13	9	A	No	Splenectomy	22.4	No	No	Ⅱ	No	40.4	32	31	3.09	115	1.66	30.32	31	12.9	1.2	57	138	241	492	572	448	0.54	5.47	8.91	15.32	18.27	13.56
129	male	16	355279	Splenomegaly with hypersplenism	HLD	PVT+SVT	22.3	20.5	19.6	18.7	873	861	859	847	15	16	16	15	12	A	yes	Splenectomy	23.5	No	No	Ⅲ	No	41.5	28	24	1.84	106	2.05	30.72	33.8	14.7	1.36	61	145	231	415	561	442	0.49	5.75	9.54	13.89	18.19	14.35
130	male	29	442311	Splenomegaly with hypersplenism	HLD	PVT	22	21.7	21.4	21.1	965	909	900	886	14	13	12	13	8	B	No	Splenectomy	22.4	No	No	Ⅱ	No	32.9	31	18	1.38	112	2.1	28.7	38.2	16.5	1.52	55	141	224	431	563	421	0.85	5.39	9.1	14.53	16.23	10.46
131	female	26	444465	Splenomegaly with hypersplenism	HLD	PVT+SVT	21.6	20.9	20.1	19.3	870	869	864	882	17	15	15	14	9	A	yes	Splenectomy	26.4	No	No	Ⅲ	yes(A small amount )	37.3	29	28	3.06	99	1.58	29.43	28.7	12.9	1.19	64	143	207	445	576	443	0.78	5.47	9.31	14.73	17.62	12.61
132	female	63	445425	Splenomegaly with hypersplenism	HLD	SVT	21	20.1	19.4	18.7	876	866	857	876	15	16	14	13	11	B	yes	Splenectomy	24.2	Yes	Yes	Ⅱ	No	37.7	28	15	1.47	109	1.63	33.2	44.8	16.1	1.49	60	139	210	457	577	446	0.67	6.3	8.94	11.18	14.01	13.78
[truncated: 2 more columns]
