# Supplementary material for: Research on Portal Venous Hemodynamics and Influencing Factors of Portal Vein System Thrombosis for Wilson’s Disease after Splenectomy
Source: Front Surg. 2022 May 30;9:834466. doi: 10.3389/fsurg.2022.834466 (PMC9189385; doi:10.3389/fsurg.2022.834466)
Supplement: Supplementary file 3 [file Data_Sheet_3_v1.xls]

## Sheet: Sheet1
non-pvst group-data							velocity（cm/s）				flow（ml/min）				inner diameter（mm）																						PLT(×109/L)							D-Dimer(mg/L)
ID	gender(male/female )	age(year)	admission number (AD)	complication	diagnose	Site of thrombosis	Preoperative 1 day	Postoperative 3 day	postoperative 7 day	postoperative 14 day	Preoperative 1 day	Postoperative 3 day	postoperative 7 day	postoperative 14 day	Preoperative 1 day	Postoperative 3 day	postoperative 7 day	postoperative 14 day	Splenic vein diameter(mm)	preoperative Child-Pugh	Anatomical Splenectomy[Yes/No]	Method of operation	BMI(kg/m2)	Hypertension[Yes/No]	Diabetes[Yes/No]	Classification of splenomegaly	Ascites[Yes/No]	ALB(g/L)	AST(U/L)	ALT(U/L)	WBC(×109/L)	HB(g/L)	FIB(g/L)	TBIL（μmmol/L）	APTT(s)	PT(s)	INR	Preoperative 1 day	postoperative 1 day	postoperative 3 day	postoperative 7 day	postoperative 14 day	postoperative 21 day	Preoperative 1 day	postoperative 1 day	postoperative 3 day	postoperative 7 day	postoperative 14 day	postoperative 21 day
1	male	19	261948	Splenomegaly with hypersplenism	HLD	No	22.4	21.3	20.1	18.9	914	986	964	928	15	11	13	13	9	A	Yes	Splenectomy	23.5	No	No	Ⅰ	No	38	40	38	3.87	108	1.41	28.27	35.9	13.9	1.27	47	158	205	406	564	344	0.29	5.61	9.54	13.45	15.43	12.91
2	female	25	261497	Splenomegaly with hypersplenism	HLD	No	23.5	23.2	22.4	21.6	946	921	900	874	13	12	13	13	6	A	Yes	Splenectomy	23.7	No	No	Ⅰ	yes(A small amount )	28	35	28	1.67	110	1.65	19.42	57.4	16.6	1.51	59	168	207	483	547	432	0.64	5.41	7.54	15.34	18.35	11.72
3	male	21	259701	Splenomegaly with hypersplenism	HLD、esophageal varices	No	21.8	24.2	23.4	22.6	912	951	911	898	19	12	13	12	10	A	No	SPD	23.5	No	No	Ⅱ	yes(A small amount )	49	38	49	2.06	108	1.81	26.98	32.9	13.1	1.2	59	202	221	380	592	534	0.46	6.31	10.45	14.23	12.23	12.34
4	female	20	259693	Splenomegaly with hypersplenism	HLD	No	22.7	20.1	23.5	26.9	939	910	887	876	14	10	11	12	7	B	No	Splenectomy	24.3	No	No	Ⅰ	Yes	37	34	17	3.04	108	2.1	26.78	34	14.7	1.34	66	110	216	498	549	435	0.78	4.35	11.02	13.42	15.36	14.71
5	male	46	256389	Splenomegaly with hypersplenism	HLD	No	23.7	23.2	22.7	22.2	873	921	897	884	11	11	12	12	8	B	No	Splenectomy	22.1	No	Yes	Ⅰ	yes(A small amount )	34	31	20	3.23	108	1.52	25.46	47.4	12	1.55	65	136	204	426	434	432	0.56	4.32	8.56	14.35	12.34	8.65
6	female	20	257978	Splenomegaly with hypersplenism	HLD	No	23.4	23.4	23.3	23.2	938	938	921	908	14	9	12	11	7	A	No	Splenectomy	21.4	No	No	Ⅱ	No	21	38	21	2.9	97	1.42	23.68	37.6	13	1.19	63	200	219	402	614	354	0.64	7.23	6.12	15.33	18.33	11.37
7	female	22	253426	Splenomegaly with hypersplenism	HLD	No	23.3	23.8	22.4	21	908	928	895	871	13	12	13	12	8	A	No	Splenectomy	23.1	No	No	Ⅱ	No	40	26	15	3.77	112	2.03	29.28	36.9	15.2	1.39	67	201	227	418	604	399	0.64	6.33	10.78	13.34	15.36	12.14
8	male	32	253107	Splenomegaly with hypersplenism	HLD	No	22.5	21.7	23.7	25.7	923	911	876	896	17	9	11	12	9	B	Yes	Splenectomy	24.2	No	No	Ⅱ	yes(A small amount )	44	42	44	4.88	104	1.9	25.41	45.7	14.8	1.35	74	122	205	465	583	444	0.57	4.53	7.41	14.32	18.33	12.64
9	female	21	266258	Splenomegaly with hypersplenism	HLD	No	21.5	22.3	22.1	21.9	963	925	918	874	10	10	10	11	11	A	No	Splenectomy	22.3	No	No	Ⅰ	No	39	25	13	1.87	107	1.45	21.89	46.1	13.5	1.24	50	161	231	446	561	546	0.99	3.64	6.32	13.75	14.71	12.95
10	female	28	269499	Splenomegaly with hypersplenism	HLD	No	23.4	23.2	23.5	23.8	918	856	865	865	14	12	11	12	12	A	No	Splenectomy	21.2	No	No	Ⅱ	yes(A small amount )	42	39	42	1.88	115	1.65	33.88	46.1	12.4	1.4	58	157	216	475	555	599	0.78	7.32	11.05	13.56	18.64	13.35
11	female	21	263355	Splenomegaly with hypersplenism	HLD	No	22.8	23.9	23.6	23.3	935	921	919	904	15	11	11	11	8	A	Yes	Splenectomy	23.5	No	No	Ⅰ	No	31	39	22	1.83	107	1.38	28.22	39.4	14.6	1.34	60	140	203	468	600	453	0.6	4.32	8.34	12.27	18.34	13.15
12	male	23	270512	Splenomegaly with hypersplenism	HLD	No	23.5	21.4	22.7	24	899	865	865	893	17	10	13	13	7	A	Yes	Splenectomy	21.3	No	No	Ⅰ	No	44.6	33	16	2.45	119	1.74	24.24	30.9	15.8	1.08	87	159	214	456	697	476	0.58	3.83	6.24	12.31	12.56	10.96
13	female	23	271304	Splenomegaly with hypersplenism	HLD	No	21.6	23.2	21.4	19.6	907	934	910	910	16	10	12	12	8	A	No	Splenectomy	24.1	No	No	Ⅱ	No	39.9	27	24	2.29	107	1.48	18.71	40.7	13.2	1.2	50	177	225	423	603	556	0.68	5.48	10.56	14.58	15.47	13.85
14	male	27	274938	Splenomegaly with hypersplenism	HLD	No	23.5	20.7	22.4	24.1	909	945	921	902	11	12	11	11	10	A	Yes	Splenectomy	22.4	No	No	Ⅱ	No	40	29	56	2.1	115	1.53	26.46	35.2	12.5	1.14	48	154	218	384	482	564	0.47	4.35	9.54	14.35	14.66	13.57
15	female	33	274555	Splenomegaly with hypersplenism	HLD、esophageal varices	No	22.1	23.4	23.4	23.4	869	810	876	875	13	9	9	10	11	B	Yes	SPD	21.7	No	No	Ⅲ	Yes	40.9	30	28	3.47	109	1.62	27.43	42.3	13.7	1.52	54	135	224	423	547	453	0.78	7.54	11.56	15.32	18.33	14.35
16	female	26	276578	Splenomegaly with hypersplenism	HLD	No	21.3	20.9	21.8	22.7	896	876	865	895	14	10	12	12	12	A	No	Splenectomy	25.1	No	No	Ⅲ	No	42.9	32	16	2.71	99	1.82	14.59	47.7	12.7	1.16	76	123	226	471	561	477	0.54	5.86	6.58	13.65	15.64	11.26
17	male	20	277540	Splenomegaly with hypersplenism	HLD	No	25.4	20.6	23.1	25.6	843	912	907	904	15	12	11	11	9	A	Yes	Splenectomy	25.4	No	No	Ⅱ	No	57.2	36	18	3.18	100	1.38	29.11	36.2	13.2	1.2	79	159	215	420	604	425	0.49	6.45	7.56	14.28	18.76	13.21
18	male	28	277541	Splenomegaly with hypersplenism	HLD	No	22.1	20.7	22.7	24.7	933	920	907	905	12	10	10	10	12	B	No	Splenectomy	23.4	No	No	Ⅱ	No	34.4	34	51	1.73	117	1.66	32.88	69.7	15.2	1.38	45	199	231	452	562	446	0.63	4.93	9.42	15.27	14.56	10.23
19	male	23	278210	Splenomegaly with hypersplenism	HLD	No	24.5	21.8	23.4	25	896	850	840	860	14	10	12	12	9	A	Yes	Splenectomy	20.7	No	No	Ⅰ	Yes	43.3	38	30	3.5	109	1.39	29.4	28.2	12.4	1.13	53	123	223	412	551	342	0.52	4.33	10.87	13.28	12.54	16.13
20	male	20	280193	Splenomegaly with hypersplenism	HLD	No	21.9	23.2	22.7	22.2	934	922	924	914	12	11	11	11	12	B	No	Splenectomy	26.5	No	No	Ⅱ	No	37.3	33	18	1.63	113	2.05	25.42	44.9	16.8	1.53	63	123	213	455	553	534	0.45	5.39	8.36	14.51	14.45	13.14
21	male	30	280497	Splenomegaly with hypersplenism	HLD	No	22.7	22.6	23.2	23.8	946	945	920	906	14	13	12	12	8	B	Yes	Splenectomy	24	No	No	Ⅰ	No	34.9	30	11	1.3	104	1.92	29.67	50.3	15	1.37	56	118	219	484	607	434	0.74	3.3	11.34	12.68	14.05	12.31
22	male	20	282928	Splenomegaly with hypersplenism	HLD	No	23.3	21.1	21.6	22.1	893	859	851	842	16	10	11	11	6	B	No	Splenectomy	25.3	No	No	Ⅰ	No	35.2	35	30	2.01	100	1.54	32.28	54.4	16.7	1.61	47	139	220	474	589	483	0.48	4.32	7.65	14.33	18.32	14.22
23	male	20	284125	Splenomegaly with hypersplenism	HLD	No	24.3	23.6	21.7	19.8	897	864	871	870	13	11	12	12	11	A	Yes	Splenectomy	21.6	No	No	Ⅲ	No	44.6	36	25	3.58	118	1.8	21.24	37.1	13.8	1.26	74	133	231	441	556	453	0.81	4.52	9.52	14.67	14.28	11.15
24	male	28	278798	Splenomegaly with hypersplenism	HLD	No	23.9	23.2	22.4	21.6	957	924	910	875	11	10	13	13	9	B	Yes	Splenectomy	23.7	No	No	Ⅰ	No	29.7	34	20	2.78	124	1.48	20.22	50.5	14.9	1.48	60	143	217	492	575	364	0.57	7.23	6.32	13.52	15.34	12.12
25	female	23	267744	Splenomegaly with hypersplenism	HLD	No	21.3	21.1	22.5	23.9	946	895	875	895	12	10	13	12	8	A	No	Splenectomy	25.7	No	No	Ⅰ	No	39.3	34	11	3.85	106	1.67	28.82	42.5	15.2	1.38	55	118	238	461	578	383	0.84	5.57	8.34	14.5	13	12.98
26	male	20	289108	Splenomegaly with hypersplenism	HLD	No	23.6	22.7	21.4	20.1	865	927	909	894	13	10	12	12	7	B	No	Splenectomy	21.9	No	No	Ⅰ	No	46.1	34	58	2.84	95	1.38	31.48	37.2	15.8	1.44	59	146	228	510	641	609	0.69	3.21	10.21	15.19	17.48	14.84
27	female	33	274555	Splenomegaly with hypersplenism	HLD、esophageal varices	No	24.5	23.8	22.4	21	957	910	894	885	10	11	13	13	10	A	Yes	SPD	24.5	No	No	Ⅱ	yes(A small amount )	40.9	40	28	3.47	109	1.66	27.43	44.3	16.7	1.52	54	135	215	476	617	342	0.85	6.54	11.23	13.9	14.96	11.47
28	female	30	275856	Splenomegaly with hypersplenism	HLD	No	23	20.9	22.6	24.3	914	921	906	875	14	10	12	12	9	A	No	Splenectomy	22.5	No	No	Ⅰ	No	33.3	35	24	2.08	94	1.73	19.54	37.9	13.6	1.24	46	166	234	460	556	429	0.48	7.42	9.41	15.15	16.63	9.47
29	female	39	255870	Splenomegaly with hypersplenism	HLD	No	24.7	21	23.7	26.4	968	916	901	889	12	11	12	11	12	A	Yes	Splenectomy	24.2	Yes	Yes	Ⅰ	Yes	39	29	59	3.22	100	2.06	31.93	38.1	15.7	1.16	61	102	221	429	566	342	0.76	4.91	10.32	14.32	15.34	11.75
30	male	46	283549	Splenomegaly with hypersplenism	HLD	No	21.9	23.1	22.4	21.7	935	925	913	911	14	16	12	12	8	A	No	Splenectomy	22.3	Yes	Yes	Ⅱ	No	35.6	39	13	2.72	124	1.91	25.83	43.7	16.6	1.51	50	132	235	416	510	342	0.58	6.57	7.61	13.24	12.18	8.55
31	male	32	286208	Splenomegaly with hypersplenism	HLD	No	23.6	21.2	20.6	20	975	931	924	902	12	10	11	13	11	A	No	Splenectomy	26.9	No	No	Ⅱ	No	37.2	39	38	1.98	97	1.47	33.6	44.1	14.3	1.48	62	194	230	460	544	456	0.8	8.25	9.42	12.9	13.64	13.08
32	female	20	289102	Splenomegaly with hypersplenism	HLD	No	25.5	23.4	22.8	22.2	876	941	934	930	11	10	10	12	10	B	No	Splenectomy	25.4	No	No	Ⅰ	Yes	35.8	29	33	1.71	98	1.56	25.57	33.9	13.7	1.25	44	147	218	468	567	436	0.48	5.73	10.38	14.8	15.69	9.74
33	female	20	290432	Splenomegaly with hypersplenism	HLD	No	23.9	22.5	21.4	20.3	965	962	911	887	13	12	12	12	7	A	No	Splenectomy	22.6	No	No	Ⅰ	No	35.3	30	16	1.16	112	1.67	29.73	44.8	18.1	1.34	61	143	202	475	584	534	0.64	3.9	8.45	14.32	15.91	12.31
34	male	15	314250	Splenomegaly with hypersplenism	HLD	No	22.7	20.3	21.9	23.5	879	935	919	899	16	11	11	11	9	A	Yes	Splenectomy	23.3	No	No	Ⅱ	No	39.2	40	15	2.44	98	1.39	29.49	39.4	13.8	1.26	75	173	237	476	568	546	0.84	4.32	7.68	13.25	12.65	13.55
35	female	28	300371	Splenomegaly with hypersplenism	HLD	No	23.8	21.6	20.5	19.4	935	922	913	897	14	12	12	12	12	A	Yes	Splenectomy	24.6	No	No	Ⅰ	No	41.6	47	29	3.69	105	1.46	37.88	53.2	16.4	1.5	62	168	216	427	557	564	0.48	7.32	10.56	15.32	18.56	11.3
36	male	32	298177	Splenomegaly with hypersplenism	HLD	No	23.9	23.4	21.3	19.2	899	919	901	884	12	11	11	12	8	B	No	Splenectomy	22.7	No	No	Ⅱ	No	34.7	31	19	2.35	97	1.62	27.81	46.8	17.6	1.7	52	174	227	430	573	432	0.74	3.21	11.21	14.29	16.22	13.27
37	male	10	298435	Splenomegaly with hypersplenism	HLD	No	21.3	20.1	23.8	27.5	925	927	906	897	14	12	12	11	7	A	Yes	Splenectomy	23.4	No	No	Ⅰ	No	34	29	28	2.79	107	1.8	25.55	36.7	16.1	1.46	60	178	196	452	588	431	0.66	6.52	6.32	13.28	16.25	12.32
38	female	29	305980	Splenomegaly with hypersplenism	HLD	No	24.6	21.1	22.4	23.7	946	974	942	910	16	18	17	16	11	B	No	Splenectomy	22.8	No	No	Ⅱ	No	36	38	19	3.46	110	2.07	24.58	43.5	12	1.35	55	179	218	429	552	567	0.59	4.35	9.32	15.64	15.64	10.62
39	male	12	290302	Splenomegaly with hypersplenism	HLD	No	22.3	23.7	20.9	18.1	924	922	907	892	17	13	13	12	8	A	No	Splenectomy	21.7	No	No	Ⅱ	No	35.2	40	52	2.65	104	1.56	30.33	39.6	12.8	1.17	60	136	216	470	598	443	0.74	5.41	10.47	14.56	14.28	11.15
40	male	12	289496	Splenomegaly with hypersplenism	HLD	No	24.9	23.4	21.3	19.2	901	932	908	906	16	10	11	11	10	A	Yes	Splenectomy	25.8	No	No	Ⅰ	No	36.3	29	18	1.84	113	1.67	22.2	60	17.1	1.36	34	197	220	450	569	334	0.44	4.36	7.68	15.45	15.67	12.28
41	male	42	312813	Splenomegaly with hypersplenism	HLD	No	21.6	20.1	22.6	25.1	937	919	911	901	14	12	11	12	7	A	Yes	Splenectomy	24.7	Yes	Yes	Ⅰ	Yes	37.2	30	14	2.89	104	1.45	36.2	46.4	13	1.42	62	140	219	447	577	376	0.68	6.24	8.51	12.9	12.98	9.46
42	male	18	303519	Splenomegaly with hypersplenism	HLD	No	24.7	21.2	20.6	20	898	941	924	887	11	11	13	12	12	A	Yes	Splenectomy	22.2	No	No	Ⅰ	No	40	33	44	2.68	122	1.7	23.85	38.6	15.9	1.19	59	147	221	481	609	435	0.83	7.41	10.04	14.87	15.34	12.15
43	male	17	308916	Splenomegaly with hypersplenism	HLD	No	23.7	22.6	21.9	21.2	887	953	923	914	14	10	11	13	10	B	No	Splenectomy	23.4	No	No	Ⅱ	No	33.5	24	18	1.86	110	1.6	26.51	56.4	16	1.45	69	181	235	412	558	543	0.74	5.33	11.23	13.54	18.55	9.24
44	female	19	309696	Splenomegaly with hypersplenism	HLD	No	22.7	20.4	21.3	22.2	922	925	922	913	12	11	12	12	9	A	Yes	Splenectomy	25.6	No	No	Ⅰ	No	42	37	38	2.13	98	1.92	33.41	58.1	14	1.28	61	152	209	402	547	454	0.81	3.24	9.44	13.34	14.68	13.17
45	female	46	311249	Splenomegaly with hypersplenism	HLD	No	21.1	23.6	22.4	21.2	956	911	907	901	13	12	15	14	8	B	Yes	Splenectomy	24.8	Yes	Yes	Ⅰ	Yes	41.1	25	16	2.9	102	1.81	33.24	43.6	13.5	1.23	53	128	210	451	574	430	0.83	3.54	6.32	13.56	15.26	10.13
46	female	43	312009	Splenomegaly with hypersplenism	HLD	No	22.3	22.5	22.4	22.3	928	954	921	890	11	11	12	11	8	A	Yes	Splenectomy	20.8	Yes	Yes	Ⅱ	No	40.3	40	28	3.59	109	2.13	20.23	40.2	12.9	1.18	57	127	198	455	451	432	0.67	4.32	7.68	12.67	13.98	15.21
47	male	30	312305	Splenomegaly with hypersplenism	HLD	No	23.8	23.2	22.4	21.6	867	844	870	870	13	10	10	12	10	A	No	Splenectomy	21.1	No	No	Ⅲ	No	36.5	39	23	3.66	106	1.74	32.99	54.4	15.1	1.55	73	119	228	434	564	334	0.84	5.34	11.34	14.37	18.34	13.36
48	female	26	311728	Splenomegaly with hypersplenism	HLD	No	23.9	22.8	21.7	20.6	976	901	865	890	12	11	12	11	11	B	Yes	Splenectomy	20.7	No	No	Ⅰ	No	35.4	33	20	1.55	96	2.08	29.18	75.5	14.8	1.32	64	162	211	360	498	543	0.67	3.78	9.37	12.25	12.34	13.59
49	female	21	318204	Splenomegaly with hypersplenism	HLD	No	22.7	23.8	22.7	21.6	910	931	916	900	16	11	13	12	8	A	Yes	Splenectomy	23.9	No	No	Ⅰ	No	41.1	31	19	2.93	105	1.48	18.22	39.9	13.5	1.38	53	182	199	508	516	421	0.56	7.35	10.35	13.65	15.67	12.14
50	female	61	319158	Splenomegaly with hypersplenism	HLD	No	21.7	21.1	23.1	25.1	933	923	907	914	19	11	12	12	12	A	No	Splenectomy	22.1	Yes	Yes	Ⅱ	No	38	35	39	1.72	96	1.56	27.6	45.9	16	1.45	54	172	218	424	559	342	0.76	6.58	7.84	12.8	12.65	12.35
51	female	48	321521	Splenomegaly with hypersplenism	HLD	No	23.7	21.6	21.3	21	955	935	925	889	13	11	11	11	9	A	Yes	Splenectomy	24.9	Yes	Yes	Ⅰ	No	39.2	33	26	3.92	109	1.93	23.47	50.4	15.9	1.41	57	108	214	436	614	482	0.49	3.87	8.21	12.42	18.34	14.93
52	female	42	326509	Splenomegaly with hypersplenism	HLD	No	23.4	23.2	22.7	22.2	934	909	891	876	14	10	10	12	8	B	No	Splenectomy	21.4	Yes	Yes	Ⅱ	No	42.8	43	33	2.93	118	1.59	30.02	34	13.1	1.21	51	194	238	440	661	453	0.83	4.35	10.32	15.76	14.26	10.76
53	female	45	328449	Splenomegaly with hypersplenism	HLD	No	25.1	20.6	20.1	19.6	898	870	871	888	15	10	11	11	11	A	Yes	Splenectomy	25.9	Yes	Yes	Ⅰ	Yes	44.6	32	30	1.67	127	1.68	22.55	43.5	15.2	1.39	68	149	219	453	538	455	0.85	5.36	7.47	13.86	15.48	12.87
54	male	25	327359	Splenomegaly with hypersplenism	HLD	No	21.4	23.6	22.4	21.2	896	864	861	879	15	11	10	12	10	B	Yes	Splenectomy	24.4	No	No	Ⅰ	Yes	30.3	41	27	2.18	108	2.11	37.54	46.3	16.9	1.54	55	158	213	381	546	444	0.63	7.38	9.35	14.22	15.23	14.82
55	male	28	299336	Splenomegaly with hypersplenism	HLD	No	22.5	23.1	21.4	19.7	946	924	916	908	18	11	12	12	6	A	No	Splenectomy	26.4	No	No	Ⅱ	No	42	31	35	3.59	107	1.7	27.89	33.2	14.8	1.17	54	159	235	452	564	543	0.61	6.23	11.34	13.54	15.64	12.76
56	male	18	331132	Splenomegaly with hypersplenism	HLD	No	23.3	21.6	23.1	24.6	889	921	909	896	15	10	13	13	8	A	No	Splenectomy	21.9	No	No	Ⅰ	No	42.2	35	44	1.5	114	1.82	31.52	53.1	14	1.29	58	88	219	437	571	454	0.46	5.44	12.32	13.48	16.27	10.4
57	male	29	330705	Splenomegaly with hypersplenism	HLD、esophageal varices	No	21.1	22.3	21.3	20.3	934	924	927	879	14	11	11	12	12	A	No	SPD	23.8	No	No	Ⅱ	No	42.9	44	38	4.04	102	1.51	28.41	39.1	14.1	1.3	64	80	228	456	564	466	0.78	3.86	7.31	14.65	12.67	12.19
58	male	18	331132	Splenomegaly with hypersplenism	HLD	No	24.3	22.9	22.4	21.9	924	933	911	869	16	10	13	13	7	A	Yes	Splenectomy	26.8	No	No	Ⅱ	No	42.2	35	44	1.5	114	1.57	21.52	53.1	14	1.29	38	88	197	443	571	342	0.83	7.85	9.41	12.65	14.61	10.29
59	male	29	330705	Splenomegaly with hypersplenism	HLD、esophageal varices	No	22.7	23.4	23.6	23.8	932	952	936	896	11	11	13	12	10	A	No	SPD	24.3	No	No	Ⅰ	No	42.9	34	38	4.04	102	1.47	28.41	39.1	14.1	1.3	64	80	218	459	554	514	0.56	4.36	11.38	13.76	16.89	11.77
60	male	21	332063	Splenomegaly with hypersplenism	HLD	No	23.9	21.8	21.3	20.8	943	934	922	905	11	11	11	11	7	A	Yes	Splenectomy	22.3	No	No	Ⅱ	No	41.5	35	31	2.25	117	1.68	18.66	40.3	15.2	1.3	57	120	224	434	620	344	0.62	6.58	8.35	14.21	18.69	11.9
61	female	46	331192	Splenomegaly with hypersplenism	HLD	No	22.6	22.4	22.2	22	933	924	931	917	16	9	12	12	11	A	No	Splenectomy	25.3	Yes	Yes	Ⅰ	Yes	31.6	31	55	3.1	109	1.74	21.25	57.1	14.9	1.37	45	132	228	442	614	483	0.64	3.56	10.24	15.64	15.94	10.93
62	female	32	332675	Splenomegaly with hypersplenism	HLD、esophageal varices	No	23.9	22.8	21.2	19.6	893	928	926	910	13	12	11	11	9	A	Yes	SPD	23.5	No	No	Ⅱ	No	33.6	33	58	1.42	113	1.61	26.46	42	14.3	1.31	65	142	216	428	522	342	0.41	5.34	9.36	12.54	12.47	10.3
63	male	16	333348	Splenomegaly with hypersplenism	HLD	No	24.7	21.1	22.2	23.3	899	845	866	881	10	13	12	12	12	A	No	Splenectomy	20.3	No	No	Ⅰ	No	38.9	34	28	2.67	107	1.58	18.71	35.6	15.2	1.39	60	186	217	432	567	423	0.86	3.74	12.21	13.64	14.65	11.1
64	male	23	336514	Splenomegaly with hypersplenism	HLD	No	22.6	23.5	21.1	18.7	916	925	914	872	17	11	11	11	9	A	Yes	Splenectomy	26.4	No	No	Ⅱ	No	41	46	24	3.75	109	1.93	24.53	40	14.7	1.35	62	169	209	451	557	431	0.91	4.33	7.32	15.67	15.64	11.2
65	male	32	335048	Splenomegaly with hypersplenism	HLD、esophageal varices	No	21	23.2	22.1	21	904	935	921	911	14	11	13	13	16	A	No	SPD	25.4	No	No	Ⅰ	No	34	30	25	2.24	91	1.83	23.33	40.1	16.5	1.5	61	135	224	449	485	434	0.57	7.54	12.45	15.34	15.32	13.75
66	female	22	335673	Splenomegaly with hypersplenism	HLD	No	23.9	22.5	22.4	22.3	911	919	900	871	13	11	12	12	8	A	Yes	Splenectomy	20.6	No	No	Ⅱ	No	45.5	24	14	3.51	113	1.71	24.31	40.6	12.5	1.16	58	100	225	437	596	442	0.63	6.81	8.51	13.28	14.31	15.53
67	male	20	338219	Splenomegaly with hypersplenism	HLD	No	24.8	22.6	21.5	20.4	932	925	907	897	14	12	10	13	6	A	No	Splenectomy	20.7	No	No	Ⅱ	No	36.1	35	28	1.8	106	1.76	32.98	44.4	14.7	1.52	54	123	194	371	577	433	0.77	3.85	10.28	12.54	18.64	13.99
68	male	30	341851	Splenomegaly with hypersplenism	HLD、esophageal varices	No	23.7	22.6	22.3	22	889	857	870	870	14	9	9	10	11	A	No	SPD	24.1	No	No	Ⅰ	Yes	24.5	34	47	3.66	128	1.68	23.28	49.2	15.4	1.58	61	136	221	446	548	453	0.96	5.23	9.48	13.47	15.34	12.3
69	male	12	347221	Splenomegaly with hypersplenism	HLD	No	22.1	21.5	21.7	21.9	876	935	924	914	13	12	12	12	12	A	No	Splenectomy	21.5	No	No	Ⅰ	No	43.2	37	30	3.27	103	1.72	32.36	38	13.7	1.26	46	201	215	431	583	424	0.62	7.52	11.36	14.35	16.25	12.11
70	female	22	345482	Splenomegaly with hypersplenism	HLD、esophageal varices	No	21.3	23.8	22.4	21	912	927	915	910	17	13	12	11	10	B	Yes	SPD	23.4	No	No	Ⅱ	有	32.1	38	14	2.65	109	1.86	27.75	49.8	16.8	1.55	45	131	209	451	499	356	0.44	4.52	7.35	12.56	14.82	11.03
71	female	44	355641	Splenomegaly with hypersplenism	HLD	No	23.5	23.4	23.6	23.8	924	925	904	901	18	10	11	11	11	B	No	Splenectomy	20.1	No	No	Ⅰ	No	37.8	35	23	3.84	110	1.58	32.26	26.2	14.3	1.47	58	109	225	432	571	437	0.95	6.32	12.24	14.64	14.52	12.56
72	female	49	355692	Splenomegaly with hypersplenism	HLD	No	23.4	22.4	23.3	24.2	916	924	919	914	14	10	12	12	8	B	Yes	Splenectomy	24.2	Yes	Yes	Ⅱ	No	38.9	33	17	1.63	96	1.45	18.84	45.2	14.2	1.3	60	140	217	469	504	443	0.52	6.21	9.33	11.25	11.28	13.61
73	female	23	355103	Splenomegaly with hypersplenism	HLD	No	23.5	21.1	22.4	23.7	939	926	914	904	15	11	11	12	10	B	No	Splenectomy	26.6	No	No	Ⅲ	Yes	39.8	33	23	4.21	103	1.54	25.13	44	14.4	1.32	54	204	235	456	522	453	0.47	7.56	11.34	15.34	15.54	14.63
74	female	15	354155	Splenomegaly with hypersplenism	HLD	No	25.7	23.4	22.1	20.8	946	928	911	911	12	13	13	12	9	A	Yes	Splenectomy	26.5	No	No	Ⅰ	No	42.3	29	40	2.89	117	1.57	32.08	39	12.3	1.14	62	130	196	431	594	433	0.97	5.31	12.36	13.54	18.29	10.95
75	male	32	351112	Splenomegaly with hypersplenism	HLD	No	21.3	23.4	21.9	20.4	929	939	925	862	14	10	11	13	9	B	No	Splenectomy	23.1	No	No	Ⅱ	No	38.3	29	36	2.86	107	1.84	31.91	44.1	14.1	1.3	50	207	216	341	547	543	0.93	6.45	7.38	15.34	14.22	13.97
76	female	19	276159	Splenomegaly with hypersplenism	HLD	No	23.5	23.4	22.3	21.2	918	921	911	899	12	11	11	11	6	A	No	Splenectomy	25.7	No	No	Ⅰ	Yes	38.6	43	26	2.18	91	1.74	20.32	40.5	14.9	1.37	47	190	226	431	566	445	0.35	4.32	8.52	14.86	15.67	14.17
77	female	28	335783	Splenomegaly with hypersplenism	HLD	No	24.3	23.1	21.4	19.7	915	924	921	872	17	11	13	12	7	A	No	Splenectomy	24	No	No	Ⅰ	No	34.4	24	30	2.56	111	1.69	32.1	43.9	13.4	1.23	44	112	234	402	564	420	0.68	6.32	12.36	12.65	16.32	12.13
78	male	21	332063	Splenomegaly with hypersplenism	HLD	No	23.7	22.2	22.7	23.2	925	921	909	899	10	11	11	12	6	A	No	Splenectomy	22.8	No	No	Ⅱ	No	41.5	45	31	2.25	99	1.68	28.66	40.3	14.2	1.3	57	120	235	454	560	355	0.38	5.87	9.34	13.56	12.96	14.44
79	male	32	343890	Splenomegaly with hypersplenism	HLD、esophageal varices	No	22.4	22.7	21.6	20.5	926	922	916	894	18	10	12	12	11	A	Yes	SPD	25.8	No	No	Ⅰ	yes(A small amount )	40.5	31	40	2.34	96	1.67	22.1	36.3	14	1.29	51	172	224	403	570	401	0.65	5.21	11.32	15.87	15.74	10.7
80	male	22	359012	Splenomegaly with hypersplenism	HLD	No	21.8	23.7	22.1	20.5	944	921	901	876	15	9	10	13	8	A	No	Splenectomy	23.5	No	No	Ⅰ	yes(A small amount )	36.6	35	49	1.86	98	1.73	29.75	36.5	14.5	1.61	43	178	221	394	579	499	0.62	5.36	7.39	14.55	14.02	14.71
81	female	32	373905	Splenomegaly with hypersplenism	HLD	No	23.3	21.1	22.2	23.3	882	952	931	911	14	12	11	11	10	B	Yes	Splenectomy	21.4	No	No	Ⅰ	No	35.7	39	15	2.68	100	1.58	29.16	38.9	13.8	1.29	60	126	225	488	554	473	0.38	7.63	9.33	12.66	18.32	11.25
82	female	13	383338	Splenomegaly with hypersplenism	HLD	No	21.3	23.1	21.8	20.5	945	908	901	899	12	9	10	10	6	A	No	Splenectomy	24.1	No	No	Ⅰ	No	37.9	33	13	1.22	121	1.65	16.44	49.2	16.1	1.33	56	135	203	411	566	445	0.66	4.69	10.28	13.89	14.32	14.39
83	female	54	382417	Splenomegaly with hypersplenism	HLD	No	23.9	23	22.1	21.2	956	916	914	881	14	12	12	11	8	B	Yes	Splenectomy	20.3	No	Yes	Ⅱ	yes(A small amount )	36.4	41	27	2.46	122	1.82	29.6	34.1	14.1	1.47	48	104	199	447	528	546	0.37	4.21	8.53	15.66	13.27	10.85
84	female	33	385427	Splenomegaly with hypersplenism	HLD	No	24.1	23.4	22.6	21.8	936	872	874	871	15	12	12	12	9	A	No	Splenectomy	26.8	No	No	Ⅰ	No	39.4	36	35	3.48	92	1.68	28.85	45.3	14.4	1.48	68	142	222	403	558	458	0.53	4.22	9.35	15.57	13.53	13.28
85	male	24	370668	Splenomegaly with hypersplenism	HLD	No	23.7	23.1	21.8	20.5	954	924	917	917	17	11	10	11	10	B	No	Splenectomy	25.6	No	No	Ⅰ	yes(A small amount )	37.1	34	14	2.18	121	1.8	34.47	43.6	18.1	1.34	49	101	215	505	567	434	0.68	6.32	9.34	14.35	14.28	10.93
86	female	26	381142	Splenomegaly with hypersplenism	HLD	No	25.2	24.4	23.2	22	934	907	909	901	15	10	10	12	8	A	No	Splenectomy	23	No	No	Ⅱ	No	41.8	28	65	2.79	115	1.81	26.26	34.5	12.8	1.18	55	133	246	420	549	433	0.61	5.47	11.23	12.38	15.29	11.28
87	female	37	331018	Splenomegaly with hypersplenism	HLD	No	23.3	23.1	22.4	21.7	941	932	929	914	14	13	13	13	10	A	Yes	Splenectomy	20.8	No	No	Ⅱ	Yes	37.5	39	20	2.18	108	1.95	35.64	42.6	14	1.29	65	105	239	438	460	395	0.81	7.25	7.38	13.6	16.23	12.88
88	male	21	366044	Splenomegaly with hypersplenism	HLD	No	21.8	22.4	21.9	21.4	886	906	907	901	15	12	11	13	6	B	Yes	Splenectomy	24.4	No	No	Ⅰ	yes(A small amount )	30.5	47	32	1.3	108	1.84	21.84	31.3	15	1.37	40	104	196	458	546	445	0.84	6.28	9.31	12.85	12.98	10.54
89	female	36	388556	Splenomegaly with hypersplenism	HLD	No	22.7	20.1	23.1	26.1	907	934	921	891	14	14	12	12	11	B	No	Splenectomy	22.9	Yes	Yes	Ⅰ	Yes	35.1	34	30	3.64	99	1.7	32.73	34.7	14.9	1.28	47	125	217	431	620	456	0.38	7.21	9.41	13.11	14.1	10.2
90	male	18	392925	Splenomegaly with hypersplenism	HLD	No	24.3	21.4	22.2	23	898	894	891	894	10	11	11	12	7	B	Yes	Splenectomy	25.4	No	No	Ⅰ	yes(A small amount )	37.8	32	61	2.29	109	1.82	25.35	49.4	17.9	1.63	62	100	221	440	575	425	0.59	5.02	10.32	14.58	18.96	13.43
91	male	49	398682	Splenomegaly with hypersplenism	HLD、esophageal varices	No	22.1	23.2	23.6	24	894	884	875	899	11	11	12	11	11	B	No	SPD	23.8	Yes	Yes	Ⅱ	No	36.3	33	30	2.71	117	1.83	25.27	43	13.5	1.22	69	99	211	433	503	492	0.82	8.31	8.54	13.26	11.11	13.44
92	male	43	408645	Splenomegaly with hypersplenism	HLD	No	24.3	22.2	22.5	22.8	936	909	894	881	14	11	13	12	9	A	No	Splenectomy	26.4	Yes	Yes	Ⅲ	No	37.7	38	37	2.15	106	1.69	24.64	34.7	15.1	1.22	60	120	239	451	547	345	0.48	7.9	11.3	14.95	14.39	10.22
93	male	36	411004	Splenomegaly with hypersplenism	HLD	No	21.7	23.4	21.3	19.2	951	887	881	883	15	12	12	13	10	B	Yes	Splenectomy	24.7	Yes	Yes	Ⅰ	No	34.5	27	19	1.49	112	1.76	29.18	45	14.4	1.24	36	88	227	396	501	474	0.83	6.34	9.37	15.71	12.44	15.81
94	female	28	415620	Splenomegaly with hypersplenism	HLD	No	23.3	23.9	23.1	22.3	936	934	924	914	15	12	12	12	8	B	Yes	Splenectomy	27.5	No	No	Ⅲ	Yes	35.2	40	40	3.46	97	1.72	22.17	32.1	13.9	1.28	68	110	214	456	498	392	0.61	7.49	9.23	12.56	15.56	13.82
95	male	43	418034	Splenomegaly with hypersplenism	HLD	No	23.8	22.1	21.1	20.1	926	917	896	897	16	15	14	13	9	A	No	Splenectomy	22.5	No	Yes	Ⅰ	No	35.2	30	36	2.22	112	1.53	32.58	37	14.5	1.16	60	115	225	421	527	494	0.22	3.66	9.32	15	12.78	10.58
96	male	37	418010	Splenomegaly with hypersplenism	HLD	No	21.1	23.1	23.4	23.7	933	910	919	914	18	10	10	13	7	B	Yes	Splenectomy	25.3	No	No	Ⅱ	No	35.4	39	25	1.22	107	1.72	19.77	35.7	13.5	1.25	51	153	200	445	487	544	0.34	6.42	7.36	13.22	19.54	11.71
97	male	20	421606	Splenomegaly with hypersplenism	HLD	No	23.3	21.1	23	24.9	889	852	854	881	15	11	12	12	8	B	No	Splenectomy	21.6	No	No	Ⅱ	Yes	41.3	32	33	2.61	100	1.77	31.92	41.3	12.5	1.16	65	142	228	428	468	445	0.68	5.28	8.65	14.4	16.55	13.56
98	female	32	424732	Splenomegaly with hypersplenism	HLD	No	25.3	23.1	22.4	21.7	896	874	874	877	15	13	13	12	6	B	Yes	Splenectomy	19.5	No	No	Ⅱ	No	31.6	36	28	2.81	120	1.54	24.32	40.3	15.1	1.35	66	151	192	488	598	435	0.67	8.51	10.58	13.99	12.64	11.08
99	male	35	428465	Splenomegaly with hypersplenism	HLD	No	22.9	22.8	21.6	20.4	945	928	919	917	14	12	12	13	11	A	Yes	Splenectomy	23.4	No	No	Ⅲ	No	41	34	38	1.49	113	1.56	28.8	25.5	14.5	1.07	64	118	216	433	546	470	0.65	3.56	11.23	14.67	16.71	14.91
100	female	15	430740	Splenomegaly with hypersplenism	HLD	No	23.4	22.9	22.3	21.7	906	923	919	911	13	13	13	12	6	B	No	Splenectomy	22.8	No	No	Ⅱ	Yes	36.5	33	44	3.25	102	1.7	33.13	39.6	15.9	1.47	59	97	208	460	542	344	1.06	6.38	9.47	12.28	13.14	12.43
101	male	49	432993	Splenomegaly with hypersplenism	HLD	No	24.5	23.4	23.6	23.8	899	919	921	905	15	12	12	12	7	B	No	Splenectomy	26.4	Yes	Yes	Ⅰ	Yes	37.4	35	22	2.73	117	1.64	26.36	40.3	17	1.57	55	87	226	438	562	563	0.44	5.31	10.22	13.5	14.23	11.27
102	female	15	436571	Splenomegaly with hypersplenism	HLD	No	23.9	22.7	23.1	23.5	887	847	880	889	13	12	12	13	9	B	No	Splenectomy	20.1	No	No	Ⅲ	No	38.7	32	28	2.94	118	1.71	29.39	32.2	13.6	1.08	53	136	206	437	554	452	0.78	7.52	8.53	14.73	15.64	10.82
103	male	28	442672	Splenomegaly with hypersplenism	HLD	No	24.4	23.2	21.9	20.6	946	933	931	894	14	13	13	12	6	B	Yes	Splenectomy	22.7	No	No	Ⅰ	Yes	34.2	34	62	3.32	108	1.81	29.37	42.2	16.2	1.47	65	128	224	434	574	431	0.65	6.23	7.34	14.2	12.66	12.36
104	female	23	444900	Splenomegaly with hypersplenism	HLD	No	23.1	23.4	22.8	22.2	886	924	921	924	18	15	14	13	10	A	No	Splenectomy	23.9	No	No	Ⅲ	No	35.7	30	20	2.1	110	1.55	32.35	29.4	14	1.11	47	144	219	460	541	465	0.19	5.33	7.38	13.54	15.34	13.4
105	male	17	448896	Splenomegaly with hypersplenism	HLD	No	23.2	22	21.6	21.2	896	913	910	897	13	10	10	12	7	A	Yes	Splenectomy	23.2	No	No	Ⅰ	No	32.7	28	42	2.95	109	1.72	25.73	39.5	16	1.48	54	157	218	432	576	437	0.71	6.01	9.37	14.25	15.99	10.6
[truncated: 2 more columns]
